# Supplementary material for: Rapid and Easy Detection of Microcystin-LR Using a Bioactivated Multi-Walled Carbon Nanotube-Based Field-Effect Transistor Sensor
Source: Biosensors (Basel). 2024 Jan 11;14(1):37. doi: 10.3390/bios14010037 (PMC10813581; doi:10.3390/bios14010037)
Supplement: Supplementary file 1 [file biosensors-14-00037-s001.zip]

Archive with 1 entries (1 files):
- biosensors-2767545-supplementary.pdf
